# Supplementary material for: Synthesis and In Vivo Antiarrhythmic Activity Evaluation of Novel Scutellarein Analogues as Voltage-Gated Nav1.5 and Cav1.2 Channels Blockers
Source: Molecules. 2023 Nov 3;28(21):7417. doi: 10.3390/molecules28217417 (PMC10650756; doi:10.3390/molecules28217417)
Supplement: Supplementary file 1 [file molecules-28-07417-s001.zip]

Archive with 1 entries (1 files):
- molecules-2615468-supplementary.pdf
